# Supplementary material for: Atlantic Salmon Pre-smolt Survivors of Renibacterium salmoninarum Infection Show Inhibited Cell-Mediated Adaptive Immune Response and a Higher Risk of Death During the Late Stage of Infection at Lower Water Temperatures
Source: Front Immunol. 2020 Jun 30;11:1378. doi: 10.3389/fimmu.2020.01378 (PMC7338658; doi:10.3389/fimmu.2020.01378)
Supplement: Supplementary file 1 [file Table_1.XLSX]

## Sheet: Mortality
Strain	Temperature	Replicate	Days	BKD	Mort
Rs2	11°C	1	1	0	0
Rs2	11°C	2	1	0	0
Rs2	11°C	3	1	0	0
Rs2	15°C	1	1	0	0
Rs2	15°C	2	1	0	0
Rs2	15°C	3	1	0	0
Rs2	11°C	1	2	0	0
Rs2	11°C	2	2	0	0
Rs2	11°C	3	2	0	0
Rs2	15°C	1	2	0	0
Rs2	15°C	2	2	0	0
Rs2	15°C	3	2	0	0
Rs2	11°C	1	3	0	0
Rs2	11°C	2	3	0	0
Rs2	11°C	3	3	0	0
Rs2	15°C	1	3	0	0
Rs2	15°C	2	3	0	0
Rs2	15°C	3	3	0	0
Rs2	11°C	1	4	0	0
Rs2	11°C	2	4	0	0
Rs2	11°C	3	4	0	0
Rs2	15°C	1	4	0	0
Rs2	15°C	2	4	0	0
Rs2	15°C	3	4	0	0
Rs2	11°C	1	5	0	0
Rs2	11°C	2	5	0	0
Rs2	11°C	3	5	0	0
Rs2	15°C	1	5	0	0
Rs2	15°C	2	5	0	0
Rs2	15°C	3	5	0	0
Rs2	11°C	1	6	0	0
Rs2	11°C	2	6	0	0
Rs2	11°C	3	6	0	0
Rs2	15°C	1	6	0	0
Rs2	15°C	2	6	0	0
Rs2	15°C	3	6	0	0
Rs2	11°C	1	7	0	0
Rs2	11°C	2	7	0	0
Rs2	11°C	3	7	0	0
Rs2	15°C	1	7	0	0
Rs2	15°C	2	7	0	0
Rs2	15°C	3	7	0	0
Rs2	11°C	1	8	0	0
Rs2	11°C	2	8	0	0
Rs2	11°C	3	8	0	0
Rs2	15°C	1	8	0	0
Rs2	15°C	2	8	0	0
Rs2	15°C	3	8	0	0
Rs2	11°C	1	9	0	0
Rs2	11°C	2	9	0	0
Rs2	11°C	3	9	0	0
Rs2	15°C	1	9	0	0
Rs2	15°C	2	9	0	0
Rs2	15°C	3	9	0	0
Rs2	11°C	1	10	0	0
Rs2	11°C	2	10	0	0
Rs2	11°C	3	10	0	0
Rs2	15°C	1	10	0	0
Rs2	15°C	2	10	0	0
Rs2	15°C	3	10	0	0
Rs2	11°C	1	11	0	0
Rs2	11°C	2	11	0	0
Rs2	11°C	3	11	0	0
Rs2	15°C	1	11	0	0
Rs2	15°C	2	11	0	0
Rs2	15°C	3	11	0	0
Rs2	11°C	1	12	0	0
Rs2	11°C	2	12	0	0
Rs2	11°C	3	12	0	0
Rs2	15°C	1	12	0	0
Rs2	15°C	2	12	0	0
Rs2	15°C	3	12	0	0
Rs2	11°C	1	13	0	0
Rs2	11°C	2	13	0	0
Rs2	11°C	3	13	0	0
Rs2	15°C	1	13	0	0
Rs2	15°C	2	13	0	0
Rs2	15°C	3	13	0	0
Rs2	11°C	1	14	0	0
Rs2	11°C	2	14	0	0
Rs2	11°C	3	14	0	0
Rs2	15°C	1	14	0	0
Rs2	15°C	2	14	0	0
Rs2	15°C	3	14	0	0
Rs2	11°C	1	15	0	0
Rs2	11°C	2	15	0	0
Rs2	11°C	3	15	0	0
Rs2	15°C	1	15	1	0
Rs2	15°C	2	15	0	0
Rs2	15°C	3	15	0	0
Rs2	11°C	1	16	0	0
Rs2	11°C	2	16	0	0
Rs2	11°C	3	16	0	0
Rs2	15°C	1	16	0	0
Rs2	15°C	2	16	0	0
Rs2	15°C	3	16	0	0
Rs2	11°C	1	17	0	0
Rs2	11°C	2	17	0	0
Rs2	11°C	3	17	0	0
Rs2	15°C	1	17	0	0
Rs2	15°C	2	17	0	0
Rs2	15°C	3	17	0	0
Rs2	11°C	1	18	0	0
Rs2	11°C	2	18	0	0
Rs2	11°C	3	18	0	0
Rs2	15°C	1	18	0	0
Rs2	15°C	2	18	0	0
Rs2	15°C	3	18	0	0
Rs2	11°C	1	19	0	0
Rs2	11°C	2	19	0	0
Rs2	11°C	3	19	0	0
Rs2	15°C	1	19	0	0
Rs2	15°C	2	19	0	0
Rs2	15°C	3	19	0	0
Rs2	11°C	1	20	0	0
Rs2	11°C	2	20	0	0
Rs2	11°C	3	20	0	0
Rs2	15°C	1	20	0	0
Rs2	15°C	2	20	0	0
Rs2	15°C	3	20	0	0
Rs2	11°C	1	21	0	0
Rs2	11°C	2	21	0	0
Rs2	11°C	3	21	0	0
Rs2	15°C	1	21	0	0
Rs2	15°C	2	21	0	0
Rs2	15°C	3	21	0	0
Rs2	11°C	1	22	0	0
Rs2	11°C	2	22	2	1
Rs2	11°C	3	22	0	0
Rs2	15°C	1	22	0	0
Rs2	15°C	2	22	1	0
Rs2	15°C	3	22	0	0
Rs2	11°C	1	23	0	0
Rs2	11°C	2	23	0	0
Rs2	11°C	3	23	0	0
Rs2	15°C	1	23	3	1
Rs2	15°C	2	23	0	0
Rs2	15°C	3	23	0	0
Rs2	11°C	1	24	0	0
Rs2	11°C	2	24	0	0
Rs2	11°C	3	24	0	0
Rs2	15°C	1	24	0	0
Rs2	15°C	2	24	1	0
Rs2	15°C	3	24	0	0
Rs2	11°C	1	25	1	0
Rs2	11°C	2	25	0	0
Rs2	11°C	3	25	0	0
Rs2	15°C	1	25	2	1
Rs2	15°C	2	25	1	0
Rs2	15°C	3	25	0	0
Rs2	11°C	1	26	0	0
Rs2	11°C	2	26	0	0
Rs2	11°C	3	26	0	0
Rs2	15°C	1	26	4	1
Rs2	15°C	2	26	3	1
Rs2	15°C	3	26	0	0
Rs2	11°C	1	27	1	0
Rs2	11°C	2	27	1	0
Rs2	11°C	3	27	2	1
Rs2	15°C	1	27	3	1
Rs2	15°C	2	27	1	0
Rs2	15°C	3	27	0	0
Rs2	11°C	1	28	3	1
Rs2	11°C	2	28	1	0
Rs2	11°C	3	28	0	0
Rs2	15°C	1	28	0	0
Rs2	15°C	2	28	2	1
Rs2	15°C	3	28	0	0
Rs2	11°C	1	29	5	1
Rs2	11°C	2	29	0	0
Rs2	11°C	3	29	0	0
Rs2	15°C	1	29	3	1
Rs2	15°C	2	29	2	1
Rs2	15°C	3	29	0	0
Rs2	11°C	1	30	1	0
Rs2	11°C	2	30	2	1
Rs2	11°C	3	30	0	0
Rs2	15°C	1	30	6	1
Rs2	15°C	2	30	4	1
Rs2	15°C	3	30	0	0
Rs2	11°C	1	31	2	1
Rs2	11°C	2	31	0	0
Rs2	11°C	3	31	0	0
Rs2	15°C	1	31	3	1
Rs2	15°C	2	31	6	1
Rs2	15°C	3	31	0	0
Rs2	11°C	1	32	0	0
Rs2	11°C	2	32	1	0
Rs2	11°C	3	32	0	0
Rs2	15°C	1	32	2	1
Rs2	15°C	2	32	2	1
Rs2	15°C	3	32	1	0
Rs2	11°C	1	33	2	1
Rs2	11°C	2	33	0	0
Rs2	11°C	3	33	1	0
Rs2	15°C	1	33	2	1
Rs2	15°C	2	33	0	0
Rs2	15°C	3	33	0	0
Rs2	11°C	1	34	5	1
Rs2	11°C	2	34	3	1
Rs2	11°C	3	34	0	0
Rs2	15°C	1	34	1	0
Rs2	15°C	2	34	3	1
Rs2	15°C	3	34	1	0
Rs2	11°C	1	35	5	1
Rs2	11°C	2	35	1	0
Rs2	11°C	3	35	0	0
Rs2	15°C	1	35	1	0
Rs2	15°C	2	35	2	1
Rs2	15°C	3	35	0	0
Rs2	11°C	1	36	3	1
Rs2	11°C	2	36	2	1
Rs2	11°C	3	36	2	1
Rs2	15°C	1	36	3	1
Rs2	15°C	2	36	2	1
Rs2	15°C	3	36	3	1
Rs2	11°C	1	37	2	1
Rs2	11°C	2	37	3	1
Rs2	11°C	3	37	2	1
Rs2	15°C	1	37	2	1
Rs2	15°C	2	37	1	0
Rs2	15°C	3	37	3	1
Rs2	11°C	1	38	1	0
Rs2	11°C	2	38	6	1
Rs2	11°C	3	38	0	0
Rs2	15°C	1	38	1	0
Rs2	15°C	2	38	1	0
Rs2	15°C	3	38	4	1
Rs2	11°C	1	39	3	1
Rs2	11°C	2	39	3	1
Rs2	11°C	3	39	0	0
Rs2	15°C	1	39	1	0
Rs2	15°C	2	39	3	1
Rs2	15°C	3	39	2	1
Rs2	11°C	1	40	2	1
Rs2	11°C	2	40	1	0
Rs2	11°C	3	40	4	1
Rs2	15°C	1	40	1	0
Rs2	15°C	2	40	3	1
Rs2	15°C	3	40	5	1
Rs2	11°C	1	41	4	1
Rs2	11°C	2	41	1	0
Rs2	11°C	3	41	1	0
Rs2	15°C	1	41	0	0
Rs2	15°C	2	41	2	1
Rs2	15°C	3	41	2	1
Rs2	11°C	1	42	1	0
Rs2	11°C	2	42	3	1
Rs2	11°C	3	42	2	1
Rs2	15°C	1	42	0	0
Rs2	15°C	2	42	1	0
Rs2	15°C	3	42	0	0
Rs2	11°C	1	43	0	0
Rs2	11°C	2	43	1	0
Rs2	11°C	3	43	3	1
Rs2	15°C	1	43	2	1
Rs2	15°C	2	43	0	0
Rs2	15°C	3	43	3	1
Rs2	11°C	1	44	0	0
Rs2	11°C	2	44	1	0
Rs2	11°C	3	44	5	1
Rs2	15°C	1	44	0	0
Rs2	15°C	2	44	0	0
Rs2	15°C	3	44	2	1
Rs2	11°C	1	45	1	0
Rs2	11°C	2	45	1	0
Rs2	11°C	3	45	7	1
Rs2	15°C	1	45	0	0
Rs2	15°C	2	45	0	0
Rs2	15°C	3	45	3	1
Rs2	11°C	1	46	0	0
Rs2	11°C	2	46	1	0
Rs2	11°C	3	46	0	0
Rs2	15°C	1	46	0	0
Rs2	15°C	2	46	0	0
Rs2	15°C	3	46	0	0
Rs2	11°C	1	47	0	0
Rs2	11°C	2	47	1	0
Rs2	11°C	3	47	1	0
Rs2	15°C	1	47	1	0
Rs2	15°C	2	47	0	0
Rs2	15°C	3	47	1	0
Rs2	11°C	1	48	0	0
Rs2	11°C	2	48	0	0
Rs2	11°C	3	48	1	0
Rs2	15°C	1	48	0	0
Rs2	15°C	2	48	0	0
Rs2	15°C	3	48	1	0
Rs2	11°C	1	49	1	0
Rs2	11°C	2	49	2	1
Rs2	11°C	3	49	2	1
Rs2	15°C	1	49	0	0
Rs2	15°C	2	49	1	0
Rs2	15°C	3	49	0	0
Rs2	11°C	1	50	0	0
Rs2	11°C	2	50	0	0
Rs2	11°C	3	50	0	0
Rs2	15°C	1	50	0	0
Rs2	15°C	2	50	0	0
Rs2	15°C	3	50	0	0
Rs2	11°C	1	51	0	0
Rs2	11°C	2	51	0	0
Rs2	11°C	3	51	0	0
Rs2	15°C	1	51	0	0
Rs2	15°C	2	51	0	0
Rs2	15°C	3	51	0	0
Rs2	11°C	1	52	0	0
Rs2	11°C	2	52	0	0
Rs2	11°C	3	52	0	0
Rs2	15°C	1	52	0	0
Rs2	15°C	2	52	0	0
Rs2	15°C	3	52	0	0
Rs2	11°C	1	53	0	0
Rs2	11°C	2	53	0	0
Rs2	11°C	3	53	0	0
Rs2	15°C	1	53	0	0
Rs2	15°C	2	53	0	0
Rs2	15°C	3	53	0	0
Rs2	11°C	1	54	0	0
Rs2	11°C	2	54	0	0
Rs2	11°C	3	54	0	0
Rs2	15°C	1	54	0	0
Rs2	15°C	2	54	0	0
Rs2	15°C	3	54	0	0
Rs2	11°C	1	55	0	0
Rs2	11°C	2	55	0	0
Rs2	11°C	3	55	0	0
Rs2	15°C	1	55	0	0
Rs2	15°C	2	55	0	0
Rs2	15°C	3	55	0	0

## Sheet: Immunopathological response
n.fish	Time	Temperature	Strain	Replicate	Abundance.msa	hsBKD	TPO	ALB	GLO	TRG	CHOL	LDL	HDL	GLU	LAC	ALT	AST	ALP	CRE	CK	URE	UAC	AMI	PAM	LIP	LDH	NA	K	CL	CA	MG	FE	P	HCT	RBC	HB	MHC	MCHC	WBC	LYM	HET	MON	BLA	IRBC	UIC	PLC	IgM	IgT	CD4
1	T0	T0	T0	T0	0	0.08	47.5	17.6	29.9	3	13			4	4.7	18.2	464	210	15274	15	3	11.9				1417						10		80	1.05	62.2	761.905	77.75	29850	28954.5	868.635	0				6114	1.20275	1.27867	2.01298
2	T0	T0	T0	T0	0	0.08	45.5	16.1	29.4	2.2528	9.24112			4.1	4.4	17.3	456.2	141	20251	15	2.1	11.9				2197						10.5		74	1.17	62.9	632.479	85	27639	25980.7	1558.84	0				5661	1.3147	1.62305	0.800472
3	T0	T0	T0	T0	0	0.08	42.2	16.1	26.1	2.4	9.4			3.8	4.2	15.2	365	112	14691	15	2	11.9				1262						15.4		63	0.92	58.7	684.783	93.1746	16384	14909.4	1192.76	163.84				3596	1.47186	1.22569	1.00546
4	T0	T0	T0	T0	0	0.08	45.9	16.9	29	3.4	11.4			4.9	3.5	14.8	419	210	14210	15	2.8	11.9				1320						9.3		60	1.04	70.3	576.923	117.167	17769	16702.9	1002.17	0				2655	0.410964	0.314238	0.559472
5	T0	T0	T0	T0	0	0	47.8	18.2	29.6	3	11.4			5.4	6.3	16.5	417	200	16620	15	2.7	11.9				1420						19.1		65	1.16	61.9	560.345	95.2308	19021	18450.4	553.511	0				3623	0.430723	0.228214	0.585951
6	T0	T0	T0	T0	0	0.08	52	17.3	34.7	2.8	13			4.2	5.5	23.6	507	151	22184	15	0.5	11.9				2082						17.2		69	1.13	71.3	610.619	103.333	16384	14745.6	1474.56	0				3596	0.406047	0.824143	1.0289
7	T0	T0	T0	T0	0	0	65	26	39	3.5	12.5			2.1	5.8	23.4	355	170	20225	15	0.5	11.9				2092						21.3		77	1.11	75.5	693.694	98.0519	27306	25667.6	1540.06	0				5994	0.48768	0.692814	0.612912
8	T0	T0	T0	T0	0	0	52	17.7	34.3	3.2	13.1			5.6	4	23.1	473	253	15311	15	0.5	11.9				1399						14		55	1.01	61.5	544.554	111.818	31435	30806.3	616.126	0				7859	0.884533	1.14161	0.800086
9	T0	T0	T0	T0	0	0.08	53.9	19.6	34.3	3.9	13.9			5.9	4.7	14.7	502	250	17550	15	2.6	11.9				1250						15.9		72	0.99	66.4	727.273	92.2222	20699	19664	786.562	206.99				3943	0.867418	0.707744	0.445557
10	T0	T0	T0	T0	0	0.23	52.2	19.2	33	3.1	12.9			3.7	6.7	19.5	426	215	27162	15	0.5	11.9				2828						19.5		75	1.05	70.6	714.286	94.1333	15185	13818.4	967.284	303.7				4795	0.982498	0.988904	0.559993
11	T0	T0	T0	T0	0	0.23	45.6	16	29.6	2.7	9.8			3.2	6	23	370	129	23720	15	3	13				2885						14.9		76	0.84	70.6	904.762	92.8947	19467	17520.3	1752.03	0				5175	0.729293	0.469041	0.657372
12	T0	T0	T0	T0	0	0	47.2	17.8	29.4	2.9	11			4.8	6	20.1	447	150	28170	15	2.1	11.9				3119						14.5		75	0.86	68.9	872.093	91.8667	16752	15579.4	1090.56	0				5004	1.0504	1.42609	2.32265
13	T0	T0	T0	T0	0	0.15	49	16.5	32.5	3.2	10			4.9	6	21.7	441	203	20435	15	0.5	11.9				2424						16.3		74	0.82	72.7	902.439	98.2432	17050	16027	961.62	0				4262	1.27708	0.765719	1.27704
14	T0	T0	T0	T0	0	0	44.7	15.2	29.5	2.3	9.2			5.1	5.4	13.3	386	160	13923	15	2.3	11.9				1368						13.4		66	1.05	68.2	628.571	103.333	25175	24168	966.72	0				4795	1.36846	1.24905	0.778781
15	T0	T0	T0	T0	0	0.15	50.6	19	31.6	2.8	11.6			3.8	4.4	18.2	470	226	25130	15	2	11.9				2109						18.5		71	0.96	71.3	739.583	100.423	15984	14865.1	1040.56	0				5328	1.25534	1.31831	0.75578
16	T0	T0	T0	T0	0	0	48	23	25	2.5	12.8			3.4	4.3	20.5	498	231	32216	15	0.5	11.9				3145						16.4		72	0.98	71	734.694	98.6111	16566	15737.7	786.885	0				3636	1.86025	1.74672	1.7966
1	T1	11	Rs2	1	5.60518	0.23	18.4	6.2	12.2	3.3979	2.88526			0.528	5.74314	11.3	364.9	19	1746	15	4.5	11.9				1682	149.2	1.29	114.8			23.4878	45.8049	24	0.46	47.2	521.739	196.667	7459.2	5296.03	741.444	745.92	372.96	3063.6	0	2797.2	0.947602	0.233162	1.03049
2	T1	11	Rs2	1	5.97996	0.31	16.3	6.1	10.2	4.8411	2.94742			0.396	6.71994	12.5	309.6	16	2962	15	5.8	11.9	50			2772	148.3	1.83	111.1	20.1	23.4634	52.122	46.7317	23	0.32	28.7	718.75	124.783	6364.74	5282.73	422.619	381.884	0	1669.44	254.59	2399.82	1.43639	0.24282	0.885752
3	T1	11	Rs2	1	5.43209	0.23	29.6	7.8	21.8	2.871	2.47345	0.48	1.34	0.473	6.61227	5.8	236.9	22	554	15	3.8	24	131	148.5	4.4	769	156.1	3.08	126.1	25.7805	9.97561	42.0244	48.9756	26	0.45	50.3	577.778	193.462	7989.78	5433.05	651.966	1597.96	0	2750.58	0	2357.64	2.35858	0.481231	0.743074
4	T1	11	Rs2	1	5.30114	0.23	23.8	7.6	16.2	4.2042	3.22714	0.51	1.13	0.4785	6.93306	7.9	328.9	20	2129	15	5	30	38	42.4	4	1187	152	3.25	121.9	22.439	9.56098	23.6829	43.5122	22	0.45	26.2	488.889	119.091	5594.4	4083.91	653.426	615.384	0	2237.76	0	1491.84	1.42201	0.292219	1.09209
5	T1	11	Rs2	1	5.71204	0.24	19.4	6.7	12.7	3.7697	2.5123			0.297	6.85758	67.5	1602	21	19095	23	5.5	18	86			12683	137.8	5.35	105	36.0732	14.9268	68.439	49.1707	15	0.24	21	625	140	6193.8	4955.04	247.752	619.38	309.69	2797.2	0	999	1.59109	0.251732	2.09085
6	T1	11	Rs2	1	6.5173	0.23	19.4	6.7	12.7	3.7697	2.5123			0.297	6.85758	67.5	1602	21	19095	23	5.5	18	86			12683	137.8	5.35	105	36.0732	14.9268	68.439	49.1707	14	0.18	21.7	777.778	155	2637.36	2109.89	421.978	0	0	1709.4	0	537.24	1.45981	0.167283	0.557409
7	T1	11	Rs2	1	5.54046	0.23	16.9	6.6	10.3	2.4673	2.48381	0.52	1.25	0.297	5.63547	8.3	260	20	1880	15	4.2	15	100	103.1	4.1	1257	145.9	4	114.5	17.8293	9.7561	36.2439	45.4878	24	0.43	32.5	558.14	135.417	6013.98	4269.93	341.594	781.817	240.559	1718.28	180.419	1813.74	0.830183	0.143884	1.2412
8	T1	11	Rs2	1	5.67141	0.18	16.8	6.6	10.2	1.4641	2.07977	0.24	1.19	0.5665	6.41469	5.9	206.2	26	358	15	3.4	39	69	73.6	4.4	745	160.8	3.9	127.5	24.2927	8.90244	30.0976	45.4634	25	0.49	28.3	510.204	113.2	6331.44	4305.38	301.377	1266.29	253.258	1736.04	63.3144	2144.52	2.18824	0.309305	2.576
9	T1	11	Rs2	1	5.33726	0.09	16	6.1	9.9	2.5113	2.30251	0.75	1.13	0.4785	7.62681	16.6	378.9	13	717	15	3.7	11.9	71	71.6	3.9	1504	144.8	3.54	112.2	23.6585	8.39024	27.5122	34.0976	21	0.34	26.6	617.647	126.667	6260.4	3505.82	420.699	1565.1	438.228	3596.4	187.812	3463.2	0.593074	0.156952	0.913145
10	T1	11	Rs2	1	6.04619	0.38	16.9	6	10.9	3.2153	2.28956	0.51	0.96	0.187	6.31479	11.3	189	23	547	15	4	31	120	128.9	3.9	3368	145.7	3.83	116	23.2439	11.2195	45.561	52.7561	27	0.55	30.8	490.909	114.074	11459.6	8938.52	1251.39	916.771	0	4149.18	0	4149.18	2.03177	0.26637	0.895354
11	T1	11	Rs2	1	6.26142	0.38	28.6	11.6	17	2.7335	5.20849	0.69	1.43	2.6345	5.71761	9.8	333.8	72	7039	15	2.9	12	152	171.9	4.6	2479	158.3	2.93	125	23.9756	13.0732	112.732	63.7561	30	0.62	31.8	483.871	106	12529.7	7893.7	631.496	2380.64	1252.97	2948.16	0	2948.16	3.90597	0.458034	0.978732
12	T1	11	Rs2	1	6.01006	0.24	25.5	9.9	15.6	3.2912	3.42916	0.41	1.32	0.5775	7.27827	12.1	466.9	31	3471	15	3.1	57	47	48.5	4.4	3665	149.7	2.99	121.9	27.7561	10	37.3659	48.6341	25	0.34	28.3	735.294	113.2	11655	9440.55	377.622	1515.15	116.55	1665	0	3330	1.37459	0.288028	0.69967
13	T1	11	Rs2	1	5.18825	0.31	27.7	9	18.7	3.4804	2.89562	0.63	1.15	0.3685	7.77333	16.8	554.8	32	8135	15	3.9	55	114	113.5	4.4	4860	149.7	2.79	120.5	28.3659	11.561	36.3659	49.4634	26	0.52	32.2	500	123.846	12662.9	10130.3	1013.03	1266.29	0	3267.84	0	4493.28	2.21469	0.326147	1.34887
14	T1	11	Rs2	1	5.45316	0.15	20.9	7.8	13.1	1.8326	2.35431	0.34	1.39	0.319	6.29481	9.1	258.9	26	2474	15	4.3	33	141	153.6	4.3	2470	150.9	4.04	121.5	26.7805	14.5854	50	56	30	0.34	33.9	882.353	113	11792.6	7665.22	1149.78	2122.68	235.853	3316.68	0	3316.68	0.915775	0.234988	1.12505
15	T1	11	Rs2	1	3.58527	0.25	28.6	11.6	17	2.7335	5.20849	0.69	1.43	2.6345	5.71761	9.8	333.8	72	7039	15	2.9	12	152	171.9	4.6	2479	158.3	2.93	125	23.9756	13.0732	112.732	63.7561	56	1.03	62.2	543.689	111.071	16450.2	10363.6	725.454	3619.04	1316.02	0	0	4639.8	0.571563	0.697071	0.559705
16	T1	11	Rs2	2	5.74817	0.3	18.7	7	11.7	3.4	2.4	0.8	1.7	0.4	7.3	11	246	16	415	15	5	11.9	35	36	4	2001	149	2.5	121	29	9	33	243	20	0.35	28	571.429	140	7912.08	6567.03	985.054	158.242	0	10069.9	0	5994	2.1246	0.415913	1.25962
17	T1	11	Rs2	2	6.44204	0.08	14.5	5.2	9.3	3.3	2.1	0.9	1.2	0.4	8.3	43	1245	13	4402	18	5.4	16	100	101	3.9	3731	141	2.2	103	18	12	49	236	15	0.45	24.1	333.333	160.667	11006.8	7264.46	145.289	2421.49	0	2464.2	0	2957.04	1.05041	0.175265	0.736922
18	T1	11	Rs2	2	5.28157	0.09	25.6	9.4	16.2	3.3	3.5	0.3	1.2	2.7	7.2	12	351	58	8743	15	3.8	16	160	189	4.2	2774	160	2.3	122	27	12	69	63	57	1.33	62.2	428.571	109.123	19980	15784.2	2051.95	1598.4	0	0	0	6660	0.638314	0.44741	0.874332
19	T1	11	Rs2	2	5.57207	0.31	18.7	6.8	11.9	3.927	2.76612	0.63	1.05	0.517	6.63891	14.2	400	25	2261	15	4.4	11.9	60	66.5	4	1911	149.6	1.49	117	25.3659	12.3171	45.3659	51.8293	24	0.47	33.2	510.638	138.333	13209	9510.48	951.048	2377.62	0	0	0	2331	1.06556	0.180375	1.20539
20	T1	11	Rs2	2	5.04075	0.4	32	11	21	3.4408	3.78658	0.3	1.23	1.1825	8.23065	9.3	438.2	32	2678	15	4.1	15	67	70.4	4.4	1659	155.6	2.31	124.5	27.9512	9.07317	40.878	52.122	26	0.5	34.6	520	133.077	15995.1	9437.11	283.113	4798.53	1279.61	7270.5	0	5816.4	1.24417	0.26871	0.873455
21	T1	11	Rs2	2	5.38693	0.01	15.7	5.8	9.9	2.0537	2.14452	0.57	1.06	0.4785	7.73559	14.9	283.4	15	599	15	4.9	17	61	66.6	3.8	1572	143	1.46	112.9	24.9512	7.85366	34.5366	44.1463	20	0.39	33.2	512.821	166	7459.2	4177.15	208.858	2536.13	372.96	1491.84	0	3480.96	1.58375	0.239837	1.48733
22	T1	11	Rs2	2	4.88572	0.33	28.6	11.3	17.3	1.3035	3.47578	0.62	1.91	2.5025	3.94605	8.3	424.1	31	2585	15	1.6	11.9	137	155.1	4.1	1392	166.8	2.72	137.6	27.5854	9.90244	29.3171	52.4878	30	0.55	46.5	545.455	155	7992	5434.56	652.147	1198.8	399.6	959.04	0	1704.96	0.49747	0.172323	0.34885
23	T1	11	Rs2	2	6.51429	0.3	25.2	10	15.2	5.1788	4.51437			0.3905	7.52358	13.4	457.5	39	5219	15	4.5	11.9	53	m.i	4.3	2275	150.8	1.64	119.5	37.8293	10.4878	72.439	52.7561	26	0.54	39.2	481.481	150.769	11104.4	7995.2	639.616	2220.89	0	0	0	2437.56	1.64816	0.205442	0.40484
24	T1	11	Rs2	2	5.60367	0.3	13.7	5.5	8.2	2.6279	1.91401	0.27	0.98	0.1155	4.95393	5.6	179.7	12	1524	15	3.8	11.9	41	46.2	3.8	820	173.1	2.56	134.8	23.0732	9.70732	18.878	48.2927	25	0.35	32.9	714.286	131.6	7086.24	4960.37	496.037	1417.25	0	0	0	1349.76	1.88963	0.362155	1.11405
25	T1	11	Rs2	2	5.48176	0.1	25.6	9.4	16.2	3.3	3.5	0.3	1.2	2.7	7.2	12	351	58	8743	15	3.8	16	160	189	4.2	2774	160	2.3	122	27	12	69	63	23	0.4	33.2	575	144.348	11925.8	6082.18	486.574	3935.53	954.067	0	0	3170.16	0.925495	0.199181	0.947442
26	T1	11	Rs2	2	5.08891	0.23	19.6	7.2	12.4	2.4	2.7	0.6	1.3	0.5	5.2	19	423	19	1978	15	4.8	11.9	60	68	4.4	1473	148	1.7	119	25	11	56	46	23	0.56	38.8	410.714	168.696	11264.3	6082.71	486.617	4280.43	0	0	0	1833.72	2.42436	0.546092	1.00333
27	T1	11	Rs2	3	5.02118	0.1	22.6	8.5	14.1	2.0438	2.16524			1.287	7.24497	5.9	219	19	637	15	3.5	21	115			784	151.1	2.28	123.5	27.5366	9.95122	35.3659	51.7073	44	0.64	65	687.5	147.727	5321.34	3618.51	434.221	638.561	425.707	1773.78	0	3338.88	1.45513	0.207254	0.520507
28	T1	11	Rs2	3	4.45374	0.16	21.5	7.2	14.3	1.5631	2.29215	0.33	1.39	1.2485	7.13064	6.6	198.8	19	227	15	3.4	20	176	209.3	4.4	790	158.7	2.29	132.6	27.7317	9.14634	31.6829	53.1951	23	0.54	35.3	425.926	153.478	8471.52	4828.77	386.301	169.43	1779.02	7059.6	1016.58	8000.88	1.37687	0.217536	0.560307
29	T1	11	Rs2	3	6.41946	0	10.4	3.7	6.7	2.2913	1.35975	0.55	0.63	0.3355	11.0367	44	593.4	11	534	15	5	21	32	34.3	3.1	2526	136.3	3.27	101.5	14.1951	7.39024	34.7805	40.6585	10	0.38	25.2	263.158	252	3543.12	2055.01	61.6503	318.881	566.899	3356.64	496.037	2424.24	0.968384	0.14463	1.03971
30	T1	11	Rs2	3	5.23642	0.31	10.4	3.7	6.7	2.2913	1.35975	0.55	0.63	0.3355	11.0367	44	593.4	11	534	15	5	21	32	34.3	3.1	2526	136.3	3.27	101.5	14.1951	7.39024	34.7805	40.6585	13	0.33	28.3	393.939	217.692	1633.92	1013.03	40.5212	81.696	375.802	745.92	98.0352	1172.16	1.29002	0.199076	1.07336
76	T1	15	Rs2	1	2.34803	0	40.7	15.1	25.6	2.1351	7.49287	1.13	0.97	6.27	5.64324	16.7	503.4	114	13413	15	2.5	11.9	272	271.6	5.7	4168	153.7	2.47	121.2	6.82927	3.56098	206.122	51.9512	55	0.86	68.5	639.535	124.545	17906.5	14504.3	1595.47	895.326	537.196	0	0	6291.48	0.904328	0.484954	1.08126
77	T1	15	Rs2	1	4.11659	0.18	45.7	14.3	31.4	2.9172	5.45972	0.52	0.85	4.488	6.29259	9.4	329.8	92	9095	15	1.4	11.9	109	109.4	5.5	2625	157.7	2.79	123.8	7.4878	2.95122	202	50.6341	35	0.75	58.4	466.667	166.857	20659.3	19213.2	768.527	619.78	0	1878.12	0	8764.56	3.95626	1.6602	1.41802
79	T1	15	Rs2	1	4.39203	0.03	51	18.8	32.2	2.607	9.85236	2.14	4.4	7.59	5.47896	16.7	483.1	161	17026	15	1.7	11.9	1210	1199	89.8	3927	163.1	2.21	128.5	32.439	16.4634	307.244	219.756	65	1.28	100	507.812	153.846	18026.4							7725.6	2.84542	1.26452	2.2476
80	T1	15	Rs2	1	3.19844	0.03	51	18.8	32.2	2.607	9.85236	2.14	4.4	7.59	5.47896	16.7	483.1	161	17026	15	1.7	11.9	1210	1199	89.8	3927	163.1	2.21	128.5	32.439	16.4634	307.244	219.756	64	0.89	72.7	719.101	113.594	16969.7	12387.9	1734.3	848.484	1357.57	0	0	4786.32	1.66038	1.16704	0.799685
81	T1	15	Rs2	1	2.99976	0.18	51.7	17.4	34.3	2.6598	10.3237	1.87	4.1	6.0445	5.47008	12.8	403.8	175	12410	15	1.6	11.9	465	470.5	106.5	2864	160.9	1.93	125.8	32.0732	15.4878	278.22	216.829	50	0.92	66.8	543.478	133.6	16197.1	10852.1	2713.02	647.885	647.885	0	0	5114.88	2.60758	1.31645	1.46091
82	T1	15	Rs2	1	2.53919	0	51.7	17.4	34.3	2.6598	10.3237	1.87	4.1	6.0445	5.47008	12.8	403.8	175	12410	15	1.6	11.9	465	470.5	106.5	2864	160.9	1.93	125.8	32.0732	15.4878	278.22	216.829	59	1.24	75.9	475.806	127.78	16237.1	13801.5	1380.15	487.112	324.742	0	0	7294.92	0.88834	1.75546	2.48995
83	T1	15	Rs2	1	3.27069	0.08	51.7	18.2	33.5	2.0669	10.5232	2.51	4.65	6.413	5.25474	11.6	418	170	8898	15	1.3	11.9	775	782	99.4	1778	162.4	2.16	129.2	34.2683	15.122	304.439	208.902	58	0.91	87.7	637.363	151.207	11366.4	10457.1	627.425	227.328	0	0	0	2841.6	1.5762	1.07801	1.36505
84	T1	15	Rs2	1	2.55273	0.1	51.7	18.2	33.5	2.0669	10.5232	2.51	4.65	6.413	5.25474	11.6	418	170	8898	15	1.3	11.9	775	782	99.4	1778	162.4	2.16	129.2	34.2683	15.122	304.439	208.902	60	1.06	85.3	566.038	142.167	13506.5	10805.2	1944.93	270.13	0	0	0	3809.52	2.09385	2.46269	2.54753
85	T1	15	Rs2	1	2.67766	0.09	47.4	17.7	29.7	1.9668	7.56539	0.75	4.6	5.1645	6.10611	25.9	525.2	174	16010	15	1.9	11.9	1235	1250	7.1	4420	160	2.34	126.3	36.7073	15.8537	265.488	223.171	59	1.13	89.5	522.124	151.695	12742.8	10194.2	1631.08	509.712	0	0	0	2797.2	1.33011	0.875588	0.977521
86	T1	15	Rs2	1	2.55273	0.08	47.4	17.7	29.7	1.9668	7.56539	0.75	4.6	5.1645	6.10611	25.9	525.2	174	16010	15	1.9	11.9	1235	1250	7.1	4420	160	2.34	126.3	36.7073	15.8537	265.488	223.171	70	1.18	79.7	593.22	113.857	18070.8	14095.2	2819.04	361.416	0	0	0	6349.2	0.879011	0.470697	1.5461
87	T1	15	Rs2	1	2.8643	0.03	54.5	17.4	37.1	2.9238	8.79046	1.32	4.2	6.325	6.13941	14.9	459.1	175	15847	19.4	1.1	18	585	592	6.9	3922	164.9	1.94	129.9	37.1951	14.1463	470.976	200.976	54	0.9	57	600	105.556	20370.7	16500.3	990.017	1018.54	1629.66	1971.36	0	10513.9	2.23085	1.88126	1.93853
88	T1	15	Rs2	1	2.39319	0.03	44.9	17.3	27.6	1.9965	8.91737	1.33	4.55	5.6155	6.44577	16	452.9	141	9735	15	1.9	15	890	907.5	6.1	2573	158.1	1.49	123.2	34.5122	18.0488	274.805	224.024	64	1	73.8	640	115.312	14785.2	12419.6	1241.96	887.112	0	0	0	5194.8	2.84967	1.88667	2.70106
89	T1	15	Rs2	1	2.90795	0.08	44.9	17.3	27.6	1.9965	8.91737	1.33	4.55	5.6155	6.44577	16	452.9	141	9735	15	1.9	15	890	907.5	6.1	2573	158.1	1.49	123.2	34.5122	18.0488	274.805	224.024	59	0.97	74.8	608.247	126.78	16943	15248.7	1524.87	0	0	0	0	6588.96	0.841442	1.16955	1.18172
90	T1	15	Rs2	1	4.71714	0.31	26.6	8.6	18	1.3233	3.24009	0.23	3.85	1.7435	5.66211	7.9	349.8	32	771	15	2	29	365	367.5	4.9	989	164.8	1.71	135.2	37.561	12.8049	43.0244	187.683	24	0.65	26.9	369.231	112.083	20646	14452.2	1445.22	2477.52	1651.68	3996	0	8658	4.65841	0.790298	3.05606
91	T1	15	Rs2	1	5.84901	0.7	19	5.8	13.2	4.1976	2.65475	0.67	1.3	0.473	7.85991	20.7	222.5	23	829	15	5.4	41	40	39.5	5	1878	139.3	1.32	112.2	31.4634	9.7561	50.0244	188.659	24	0.49	23.8	489.796	99.1667	7228.32	5638.09	563.809	289.133	0	781.44	0	1758.24	1.42493	0.309173	2.19272
92	T1	15	Rs2	2	4.77885	0.18	16.8	4.8	12	4.5199	2.59518	0.37	1.6	3.9215	5.73093	6.6	156.9	17	1196	15	1.7	11.9	140	138.5	4.1	1251	170.6	1.12	138.4	25.9756	9.39024	79.2195	184.39	24	0.41	25.5	585.366	106.25	5787.54	3935.53	708.395	347.252	0	659.34	0	879.12	7.59318	1.90742	1.42151
93	T1	15	Rs2	2	3.43776	0.03	49.5	17.4	32.1	1.7908	7.76741	0.9	4.65	6.2425	5.65101	15.2	392.1	140	5950	15	1.4	13	1135	1146	6.1	1487	158.2	1.37	125.6	35	16.2195	224.195	211.341	58	0.93	71	623.656	122.414	11048.9	7844.75	1568.95	994.405	0	0	0	2937.06	2.36003	2.02923	2.02605
94	T1	15	Rs2	2	5.89567	0.16	19.5	6.3	13.2	2.0515	2.66252	0.36	1.18	1.1385	4.41336	12.9	301.3	15	1938	15	1.6	16	96	99.1	4.3	1451	189.5	1.61	157.3	23.6585	8.31707	36.2683	40.0976	25	0.34	29	735.294	116	11335.3	8274.78	1241.22	680.119	680.119	1807.08	0	3285.6	3.60907	0.865318	2.65929
95	T1	15	Rs2	2	3.23607	0.18	49.5	17.4	32.1	1.7908	7.76741	0.9	4.65	6.2425	5.65101	15.2	392.1	140	5950	15	1.4	13	1135	1146	6.1	1487	158.2	1.37	125.6	35	16.2195	224.195	211.341	60	1.42	74.5	422.535	124.167	16083.9	12223.8	1711.33	965.034	643.356	0	0	7226.1	2.70246	1.21874	0.786608
96	T1	15	Rs2	3	2.61144	0.03	46.2	15.6	30.6	2.0856	7.11732	0.66	4.3	7.1885	7.9587	14.3	421	192	12096	15	1.5	11.9	1570	1572.5	5.8	3604	160.6	2.06	123.5	33.1707	17.3171	253.512	228.78	59	1.18	78.7	500	133.39	18914.4	16833.8	1683.38	189.144	0	0	0	7725.6	0.638546	0.823909	0.760713
97	T1	15	Rs2	3	3.69966	0	42.1	17.3	24.8	2.3771	7.52913	0.78	4.75	6.974	7.79442	16.7	449.8	241	8668	15	1.5	15	1575	1592.5	6.6	983	163.2	2.33	126.3	38.7805	18.4146	279.488	233.293	66	1.01	26.2	653.465	39.697	16623.4	15293.5	1223.48	0	0	0	0	6464.64	0.399763	0.75962	0.753694
98	T1	15	Rs2	3	2.63552	0.03	44.1	14.2	29.9	2.0306	6.30924	0.49	4.35	5.104	6.79875	8.9	417.2	123	5862	15	1.1	11.9	1155	1175	5.5	1056	162.3	1.58	126.9	33.9024	15.3659	197.683	217.317	50	0.96	52.1	520.833	104.2	17262.7	15191.2	1367.21	517.882	0	0	0	6713.28	1.27847	1.14206	0.789278
99	T1	15	Rs2	3	3.14275	0.09	42.9	15.2	27.7	1.7017	7.27013	0.84	4.95	6.6055	6.56565	12.3	374.8	109	3861	15	1.4	11.9	1405	1410	5.7	835	165	1.66	129.6	34.5122	17.9268	209	214.756	55	0.97	65	567.01	118.182	21756							9324	2.64233	1.57758	0.765498
100	T1	15	Rs2	3	1.90552	0.1	37.9	14.1	23.8	2.1285	7.7182	1.07	5.5	5.566	4.94949	11	373.4	121	6359	15	0.9	14	1600	1595.5	5.6	1973	167.5	1.57	131.9	41.2195	20	214.317	220.976	50	0.95	59.1	526.316	118.2	25121.5	21353.3	2562.4	753.646	0	0	0	11286.5	2.51747	1.81913	1.64367
101	T1	15	Rs2	3	4.30924	0.03	43.5	15	28.5	1.683	7.6146	0.88	5.15	5.4835	7.49916	10.2	290	144	3193	15	1.1	47	475	483	5.5	673	159.7	2.33	125.2	38.0488	15.6098	240.537	217.927	40	1.29	51.4	310.078	128.5	10172	7832.47	1409.84	508.602	0	0	0	2703.96	2.51876	1.45598	0.568563
102	T1	15	Control	Control	0	0.08	41	17.6	23.4	1.9393	8.11188	1.15	4.6	4.708	6.0051	12.9	414.6	152	7711	62.8	1.6	11.9	1615	1620	5.9	1943	159.4	3.16	125.6	31.3415	18.2927	323.78	231.098	58	1.22	68.9	475.41	118.793	18981	15754.2	2520.68	189.81	0	0	0	6327	1.06233	0.621725	1.10249
103	T1	15	Control	Control	0	0	43.1	18.6	24.5	2.3727	11.1603	3.36	5.55	4.862	5.71539	13.1	533.4	232	16869	46.9	1.4	11.9	740	746.5	6.6	3478	168	3.45	130.9	35	18.5366	318.073	241.22	57	1.09	86.4	522.936	151.579	10922.4	8956.37	1343.46	327.672	0	0	0	2397.6	0.53856	0.76469	1.12613
104	T1	15	Control	Control	0	0	40.9	17.5	23.4	1.5697	8.36311	1.08	5.65	4.4605	6.8931	16.6	495.8	273	8312	74.3	1.7	13	1830	1831	6.1	1073	164	2.28	124.7	34.0244	20.4878	331.585	233.293	63	1.23	101	512.195	160.317	16661.1	14328.5	2006	0	0	0	0	4428.9	0.528276	0.458224	0.696856
105	T1	15	Control	Control	0	0	45	19.2	25.8	1.7589	9.96891	2.08	5.3	3.663	7.99644	14.6	496.1	191	12133	55.7	1.8	20	605	625.5	6.2	2461	161.5	4.26	124.3	34.2683	19.1463	377.415	227.683	63	1.11	97.5	567.568	154.762	17578	15995.9	1439.63	0	0	0	0	6176.04	0.918506	1.01293	1.35949
106	T1	15	Control	Control	0	0	31.7	14.1	17.6	2.3738	7.45402	0.88	5.5	3.6245	6.97413	9.9	327.2	187	8407	78.7	1.5	14	1655	1675	6	1428	167	2.93	129.3	43.2927	23.1707	271.049	241.341	55	0.98	77.3	561.224	140.545	19713.6	17348	1734.8	394.272	0	0	0	6926.4	0.527123	0.53533	0.38686
107	T1	15	Control	Control	2.06206	0	47.8	20	27.8	2.2198	12.634	3.67	5.9	2.684	6.36696	10.2	475.9	190	17132	56.6	1.2	15	1215	1236.5	7	2481	168	2.06	127.1	37.9268	21.5854	257.61	241.22	55	1.34	78	410.448	141.818	24864	21134.4	2958.82	248.64	0	0	0	10656	0.726781	1.37193	1.12217
108	T1	15	Control	Control	2.73937	0	41	17.6	23.4	1.9393	8.11188	1.15	4.6	4.708	6.0051	12.9	414.6	152	7711	62.8	1.6	11.9	1615	1620	5.9	1943	159.4	3.16	125.6	31.3415	18.2927	323.78	231.098	61	1.47	91.2	414.966	149.508	20415.1	18577.8	1672	0	0	0	0	6446.88	2.70766	1.83684	1.27627
109	T1	15	Control	Control	0	0	44.3	18.2	26.1	1.9954	9.0391	1.58	5.1	4.015	6.45354	12.9	414.5	202	6001	38.9	1.4	15	1690	1701	6.2	768	166.9	3.67	128.4	34.1463	17.8049	373.171	239.878	60	1.17	79.7	512.821	132.833	20979	20349.6	610.489	0	0	0	0	6993	1.21747	1.95814	0.929633
110	T1	15	Control	Control	0	0.33	36.6	16	20.6	2.2858	10.1191	2.43	5.6	4.917	6.47241	25.5	572.7	214	30320	143.2	1.4	11.9	890	891	5.9	7150	167	2.09	127.1	34.6341	20.4878	231.707	238.78	54	1.26	62.2	428.571	115.185	16836.5	15657.9	1096.05	0	0	0	0	4475.52	0.892911	0.869201	0.906233
111	T1	15	Control	Control	2.67164	0.08	31.2	13.6	17.6	1.8843	6.93602	0.93	5.9	4.2955	7.03629	10.3	304.2	157	3739	45.1	1.5	20	1935	1935.5	5.9	763	162	1.85	126	41.4634	20.3659	203.756	228.293	55	1.08	70.3	509.259	127.818	18008.6	15127.3	2269.09	180.086	0	0	0	5079.36	0.880382	0.570994	1.09386
112	T1	11	Control	Control	0	0.08	42.8	17.4	25.4	3.1625	10.4817	1.97	3.75	3.982	4.91175	11.1	417.6	199	15332	36.2	1.6	11.9	945	949.5	6.8	1495	154.5	3.41	119.8	27.0732	15.9756	213.22	231.829	58	1.26	68.2	460.317	117.586	14485.5							4828.5	0.458309	0.693902	1.11606
113	T1	11	Control	Control	0	0	31.6	15	16.6	2.8864	8.76974	1.09	4.65	3.1405	4.64313	9.5	371.5	197	10501	36.2	1.3	11.9	1090	1098.5	6.2	665	157.9	5.94	124	36.8293	19.7561	184.439	240.488	55	1.29	77.3	426.357	140.545	14927.3	12837.5	1797.24	0	0	0	0	3276.72	1.18039	1.01759	1.24625
114	T1	11	Control	Control	0	0	40.9	17.3	23.6	2.4596	9.38098	1.19	3.9	3.1075	7.19169	14.9	428.8	278	13652	34.5	1.6	11.9	1300	1308	6.2	1740	154	4	117.5	34.3902	18.5366	166.39	235.244	59	1.01	66.8	584.158	113.22	17982	14925.1	1940.26	719.28	0	0	0	5994	0.735202	0.703511	0.956585
115	T1	11	Control	Control	0	0	42.8	17.4	25.4	3.1625	10.4817	1.97	3.75	3.982	4.91175	11.1	417.6	199	15332	36.2	1.6	11.9	945	949.5	6.8	1495	154.5	3.41	119.8	27.0732	15.9756	213.22	231.829	55	1.06	63.3	518.868	115.091	14017.1	12335	1356.85	140.171	0	0	0	4186.92	1.40417	0.979313	0.801044
116	T1	11	Control	Control	0	0	51.2	20.1	31.1	4.0502	13.8125	3.37	3.1	3.3055	4.64646	10.8	409.5	189	9382	34.5	1.5	11.9	950	963.5	6.5	892	158	3.15	122	30.9756	17.6829	254.634	231.098	53	1.29	65.7	410.853	123.962	11188.8	10181.8	916.363	0	0	0	0	4795.2	0.847564	0.846289	0.96057
117	T1	11	Control	Control	0	0	36.1	16.5	19.6	2.6862	10.9402	1.85	4.4	2.4475	5.39793	13	443.1	235	17185	22.1	1.2	11.9	835	847	6.1	1526	163.9	5.91	126.3	42.6829	20.9756	220.049	237.927	55	1.02	88.8	539.216	161.455	11663.9	9914.3	1288.86	233.278	0	0	0	4098.12	1.44161	1.22943	1.1232
118	T1	11	Control	Control	2.18698	0	40.9	19.6	21.3	3.1196	11.3934	2.06	4.45	3.0525	5.81529	10.7	365.2	174	11847	25.6	1.4	15	1270	1273.5	6.2	1329	154.8	4.67	121.2	39.878	19.6341	267.927	227.927	60	1.41	64.7	425.532	107.833	13504.3	11208.5	1681.28	270.085	0	0	0	3589.74	1.05853	1.5633	1.06662
119	T1	11	Control	Control	0	0	38.1	18.1	20	1.8821	9.89898	1.83	5.05	3.7125	7.27494	10.6	324.3	186	7976	38	1.4	24	610	607.5	6.3	697	157.1	3.73	120.7	37.6829	18.5366	159.049	241.585	53	1.44	71	368.056	133.962	12276.6	10926.2	1201.88	0	0	0	0	5261.4	1.00274	0.946783	0.854838
120	T1	11	Control	Control	0	0	51.2	20.1	31.1	4.0502	13.8125	3.37	3.1	3.3055	4.64646	10.8	409.5	189	9382	34.5	1.5	11.9	950	963.5	6.5	892	158	3.15	122	30.9756	17.6829	254.634	231.098	60	1.29	71.7	465.116	119.5	15064.9	12202.6	2318.49	0	0	0	0	4249.08	1.05685	1.19941	1.08674
121	T1	11	Control	Control	0	0	38.1	19.1	19	2.4277	11.3908	1.65	3.7	3.0635	7.38261	17.1	594.2	218	33099	42.4	1.4	24	985	983.5	6.4	5455	154.8	4.71	118.7	38.0488	20.8537	308.829	234.268	57	1.12	69.2	508.929	121.404	17742.2	14016.4	2242.62	887.112	0	0	0	6233.76	0.814634	0.820477	0.788089
[truncated: 19 more columns]
